# Supplementary material for: Arabidopsis PRC1 core component AtRING1 regulates stem cell-determining carpel development mainly through repression of class I KNOX genes
Source: BMC Biol. 2016 Dec 22;14:112. doi: 10.1186/s12915-016-0336-4 (PMC5178098; doi:10.1186/s12915-016-0336-4)
Supplement: Additional file 8: Table S2. — Original data and statistical analysis for qRT-PCR analyses. (XLSX 12 kb) [file 12915_2016_336_MOESM8_ESM.xlsx]

## Sheet: qPCR repeats
	Fig. 1m
		ring1/WT (three repeats)			Mean	SD	p-value
	BMI1a	2.89	1.75844	2.66484	2.43776	0.598985	0.014067
	BMI1b	4.16	3.18	3.27	3.53667	0.541695	0.001256
	BMI1c	7.01	8.77	8.18	7.98667	0.895786	0.000174
	Fig. 5a
		ring1/WT (three repeats)			Mean	SD	p-value
	LFY	18.57	25.13	21.75	21.8167	3.28051	0.000389
	WUS	0.14	0.19	0.36	0.23	0.115326	0.000319
	AG	0.32	0.19	0.42	0.367384	0.148059	0.000489
	SHP1	1.25	0.98	1.03	1.08667	0.143643	0.355002
	SHP2	0.91	1.21	0.94	1.02	0.165227	0.844181
	STK	0.77	0.7	0.58	0.648306	0.105182	0.004658
	STM	2.86	2.97	2.32	2.71667	0.347898	0.001029
	BP	1.84	1.87	1.49	1.73333	0.211266	0.003854
	KNAT2	2.17	2.55	2.67	2.46333	0.261024	0.00063
	KNAT6	2.64	2.69	2.56	2.63	0.0655744	< .00001
	Fig. 6i
		stm/WT (three repeats)			Mean	SD	p-value
	BP	0.28	0.73	0.58	0.53	0.229129	0.023737
	KNAT2	0.6	0.59	0.87	0.686667	0.15885	0.026867
	KNAT6	0.64	0.78	0.8	0.74	0.087178	0.006672
		ring1;stm/WT
	BP	1.92	1.91	1.73	1.85333	0.106927	0.000159
	KNAT2	2.32	2.41	2.46	2.39667	0.070946	< .00001
	KNAT6	2.73	3.14	3.47	3.11333	0.37072	0.00059
	Fig. 6v
		ring1;as1/ring1 (three repeats)			Mean	SD	p-value
	STM	1.1	1.32	1.21	1.21	0.11	0.030477
	BP	5.13	4.07	4.44	4.54667	0.53799	0.000334
	KNAT2	2.88	1.88	2.37	2.37667	0.500033	0.008862
	KNAT6	1.36	1.47	1.89	1.57333	0.279702	0.024944
	Fig. 7l
		WUS (three repeats)			AVE	SD	p Value
	atring1a;atring1b	1.09	0.99	1.03	1.03667	0.0503322
	atring1a;atring1b;clv3	2.19	1.88	2.05	2.04	0.155242	0.00044
